# Supplementary material for: Inflammatory Response in COVID-19 Depending on the Severity of the Disease and the Vaccination Status
Source: Int J Mol Sci. 2023 May 10;24(10):8550. doi: 10.3390/ijms24108550 (PMC10218522; doi:10.3390/ijms24108550)
Supplement: Supplementary file 1 [file ijms-24-08550-s001.zip]

Archive with 1 entries (1 files):
- ijms-2388527-supplementary.pdf
